# Supplementary material for: Profiling of miRNAs Contained in Circulating Extracellular Vesicles and Associated with Sepsis Development in Burn Patients: A Proof-of-Concept Study
Source: Int J Mol Sci. 2025 Feb 21;26(5):1844. doi: 10.3390/ijms26051844 (PMC11899136; doi:10.3390/ijms26051844)
Supplement: Supplementary file 1 [file ijms-26-01844-s001.zip]

Archive with 1 entries (1 files):
- ijms-3428915-supplementary.pdf
